# Supplementary material for: Recruitment, retention and reporting of ethnic representativeness in maternity trials: a scoping review
Source: BMJ Open. 2025 Nov 26;15(11):e098926. doi: 10.1136/bmjopen-2025-098926 (PMC12658542; doi:10.1136/bmjopen-2025-098926)
Supplement: online supplemental file 3 [file bmjopen-15-11-s003.xlsx]

## Sheet: Completed data extraction table
Protocol Paper	Planned recruitment strategies	Planned retention strategies	Plans to evaluate strategy	How was PPI involved in recruitment and retention strategies?	Results paper	Sample size	Ethnic groups and numbers of participants as reported by the paper	What participant demographics are reported ?	How was ethnicity determined?	Are specific recruitment and retention strategies detailed for ethnic minority participants? And if so, do they match the protocol?	Were strategies evaluated as per the protocol? What were the findings?	How is the representativeness of participants and generalisability included in the findings or discussion?
Harvey et al. 2012	Use of interpreters; translation of participant information sheets	Not reported	Not reported	Not reported	Cooper et al 2016	1134	White ethnic origin 996 (Non-White groups = 12%)	Age White ethnicity Smoker Education attainment BMI	Not reported	Not reported	Not planned	"Study population did not include many women who were not white. If anything, both of these considerations are likely to bias towards the null hypothesis, but might reduce the generalisability of our findings."
Al Watter et al 2016	Not reported	Consideration of culture and socio-economic circumstances in intervention design	Not reported	Input into design of patient information materials.	Al Watter et al 2019	1252	White 434 Asian 527 Black 202 Other 42 (Non white groups = 75%)	Age Ethnicity BMI	Not reported	Yes - matches protocol	Not planned	"Two-thirds ofparticipants were from ethnic minority groups, who—in addition to being at risk ofcomplications—are also usually difficult to engage in lifestyle interventions".
Hezelgrave et al. 2016	Use of interpreters	Not reported	Not reported	Not reported	Hezelgrave et al 2024	386	White 178 Black 69 Asian 29 Other 29 (Non-White groups = 34%)	Age BMI Ethnicity Smoking	Not reported	Not reported	Not planned	No
Wiggins et al. 2018	Use of interpreters; bilingual health advocate	Bilingual health advocate	Short interviews and questionnaire for participants which decline; assess challenges of barriers of recruitment and retention with staff; interviews with participants and those that leave the intervention on views on recruitment and retention.	Two lay co-investigators and members of a patient and public involvement group run by a local women's health research network contributed to protocol development, participant information sheets abd recruitment methods and data collection instruments. The City University Research Advisory Group for Maternal and Child Health Research were also consulted about potential methods of recruitment.	Sawtell et al 2023	74	White 28 Black or Black British 7 Asian or Asian British 33 Mixed/other 5 (Non-White groups = 62%)	Age Ethnicity Language Education Tenancy Living arrangements	Self completed questionnaire.	Yes - matches protocol	Partly. Interviews with staff and participants as planned. Those who declined were offered a questionnaire for demographic information and main reason for declining. Findings not reported related to ethnic minority groups.	"This pilot had some success in recruiting an ethnically and linguistically diverse sample. Over half of the sample came from ethnic minority groups, and approximately 15% had limited English proficiency.
Bick et al. 2019	Not reported	Consideration of culture and socio-economic circumstances in intervention design	Not reported	Input into study design. Four women will form an Expert Patient Group which meet once the trial commences to discuss issues including any barriers to recruitment.	Bick et al 2020	193	White 78 Black 76 Asian 8 Other 31 (Non-White groups = 60%)	Age Weight BMI Ethnicity Total household income IMD quintiles	Not reported	No	Not planned	"A slightly lower proportion of white women were recruited compared with the local maternity population, with a slightly higher proportion of Black women."
Chappell et al. 2019	Use of interpreters	Not reported	Not reported	Not reported	Chappell et al 2019	901	White 624 Mixed 33 Asian 110 Chinese 1 Black 110 Other 18 (Non-White groups = 31%)	Age Ethnicity Depreivation index quintile Smoking	Not reported	Not reported	Not planned	"Findings are likely to be generalisable to similar health-care settings, because it was undertaken in a large number of maternity units across England and Wales, with diverse representation of women in terms of both demography and disease spectrum."
Hurrell et al. 2022	Use of interpreters	Not reported	Not reported	Not reported	Hurrell et al 2024	1253	White 879 Black 153 Asian (Indian, Pakistani, Bangladeshi, Sri Lankan) 147 Mixed 37 Other (inc Chinese) 28 Not known 8 (Non-White groups = 29%)	Age Ethnicity or race BMI Smoking Deprivation quintle	Not reported	No - but stated followed published protocol	Not planned	"Diverse representation, both in terms of demography and spectrum of disease, enhancing the generalisability of the study findings"
Wiggins et al. 2020	Use of interpreters; Choosing trial sites with high levels of diversity; training of research and clinical staff in inclusive recruitment	Use of interpreters	Qualitative analysis of the views and experiences of those that leave the intervention.	PPI co-investigators and representatives involved in all issues related to trial conduct. Will consult Maternity Voices Partnership on specific issues as trial progresses.	Not available
Davies et al. 2023	Use of interpreters; translation of participant information sheets	Not reported	Qualitative substudy interviewing women invited to participate to explore experiences of participations and reasons for declining.	Not reported	Not available
McAuley at al. 2023	Not reported	Consideration of culture and socio-economic circumstances in intervention design	Not reported	Not reported	Not available
Volkmer et al. 2024.	Recruitment via social media and community organisations	Not reported	Not reported	PPIE advisors were involved in sharing information about the study via their own organisations and platforms.	Not available

## Sheet: Protocol characteristics
Protocol Paper	Setting	Aim	Methods	Planned sample size	Intervention	Primary outcome
Harvey et al. 2012	England - hospital	To test the hypothesis that vitamin D supplementation during pregnancy of women who have low levels of vitamin D will result in improved neonatal bone mineral content when compared with offspring of women who were not supplemented.	A randomised, double-blind, placebo-controlled trial.	1200	1000 IU cholecalciferol orally daily in pregnant women from 14 weeks	Neonatal whole body bone mineral content, assessed by DXA.
Al Watter et al 2016	England - hospital & community	Assess the effects of Mediterranean diet-based intervention in high-risk pregnant women to minimise maternal and fetal complications.	A parallel group randomised trial embedded in a cohort study.	1230	A simple, targeted Mediterranean-based diet, supplemented with extra virgin olive oil and nuts, composed within culturally appropriate recipes and food options	A composite maternal (pre-eclampsia or gestational diabetes) and fetal outcomes (stillbirth, small for gestational age fetus or admission to neonatal intensive care unit).
Hezelgrave et al. 2016	UK - hospital	To compare three evidence-based treatments for a short cervix detected by ultrasound scan in women at high risk of premature birth: cervical cerclage, cervical pessary and vaginal progesterone therapy.	An open label, multi-centre three-armed randomised controlled trial, with an embedded biomarker study.	540	A cervical cerclage, versus a cervical pessary versus vaginal progesterone	1. To determine if treatment with cervical cerclage, cervical pessary or vaginal progesterone in women at high risk of preterm birth who develop a short cervix by ultrasound measurement are equally efficacious to improve obstetric outcome by lengthening pregnancy and reducing the incidence of preterm delivery before 34 weeks’ gestation.
						2. To evaluate the impact of the interventions on short-term neonatal outcomes, assessed as a composite of perinatal death (within 28 days) and major morbidity.
Wiggins et al. 2018	England - hospital	To determine the optimum methods for testing the effectiveness of a bespoke model of group antenatal care, called ‘Pregnancy Circles’, in a UK NHS setting serving populations with high levels of social deprivation and cultural, linguistic and ethnic diversity.	Pilot Randomised Controlled Trial with two parallel arms.	72	A group model of antenatal care (Pregnancy Circles)	The uptake of, and retention in, the Pregnancy Circle groups; and outcomes data collection rates.
Bick et al. 2019	England - hospital	To assess the feasibility of conducting a future definitive RCT to determine effectiveness and cost-effectiveness of lifestyle information and access to Slimming World® (Alfreton, UK) groups for a 12-week period, from 8 to 16 weeks postnatally, on long-term postnatal weight management and positive lifestyle behaviour among women from an ethnically diverse inner-city population.	A single centre, randomised two-arm feasibility trial, with a nested mixed-methods process evaluation.	190	Standard care, plus information on positive lifestyle behaviours from late pregnancy and access to a 12-week weight management group (Slimming World® (Alfreton, UK)) commencing from 8 weeks up to 16 weeks postnatal	To estimate the effect size for a likely primary study outcome in a future definitive trial, namely difference between study groups in weight change from booking to 12 months post birth, expressed as percentage of weight change or weight loss in kilogrammes.
Chappell et al. 2019	England/Wales - hospital	To determine whether planned delivery in women with pre-eclampsia between 34+0 and 36+6 weeks’ gestation reduces maternal adverse outcomes without substantial worsening of neonatal or infant outcomes, compared with the current practice of expectant management to 37 weeks’ gestation.	A pragmatic, multicentred, randomised controlled trial.	900	Planned delivery with minimal delay (with initiation of delivery within 48h of randomisation to allow for steroid use and neonatal cot availability)	To determine if planned early delivery for women with pre-eclampsia between 34+0 and 36+6 weeks’ gestation reduces adverse composite maternal outcomes with addition of recorded systolic hypertension (systolic blood pressure of ≥160 mmHg).
Hurrell et al. 2022	England/Wales/Scotland - hospital	To establish whether repeat PlGF-based testing (using either the Quidel PlGF test or the Roche sFlt-1/PlGF ratio) reduces adverse pregnancy outcomes compared to usual care (including an initial pre-enrolment PlGF-based test), in women presenting with suspected preterm pre-eclampsia.	A pragmatic, multi-centre, randomised controlled trial.	1268	Repeat revealed PlGF-based testing compared with repeat concealed testing, in women presenting with suspected preterm pre-eclampsia between 22+0 and 35+6 weeks of gestation inclusive	A composite of stillbirth, or early neonatal death, or neonatal unit admission.
Wiggins et al. 2020	England - hospital	To assess the following in ethnically, culturally and linguistically diverse and disadvantaged areas of the UK:	A pragmatic, two-arm, individually randomised, parallel group RCT.	1732	Pregnancy Circles group antenatal care	A "healthy baby" composite measured at 1 month postnatal using routine maternity data.
		a) Whether Pregnancy Circles (group-based antenatal care) improves the health of babies compared with the standard individual model of antenatal care
		b) Whether attending Pregnancy Circles improves maternal outcomes such as empowerment and post-natal psychological wellbeing, as well as increasing women’s satisfaction with antenatal care
		c) Cost-effectiveness, intervention mechanisms and acceptability of Pregnancy Circles care to women
		and staff and issues relevant to future sustainability and wider implementation in the NHS
Davies et al. 2023	England - hospital	To establish the feasibility of an RCT. To evaluate the clinical and cost effectiveness of CGM devices (an intermittently scanned CGM device), compared with SMBG, for reducing fetal macrosomia, and improving pregnancy and health outcomes in women diagnosed with GDM who have been prescribed medication for management.	A multicentre, open, randomised controlled feasibility study with embedded qualitative research.	162	Monitoring maternal glucose levels using an is CGM device (Freestyle Libre2) and smartphone/reader	Recruitment rate and the absolute number of women participating in the study.
McAuley at al. 2023	Ireland - hospital	To investigate the impact of a pragmatic lifestyle intervention during, and post pregnancy compared with routine care, on weight reduction at 12 months postnatal in overweight women with previous GDM.	A six centre, two parallel arm, randomised controlled trial.	340	A pragmatic lifestyle education intervention during and post pregnancy	The percentage maternal weight loss over a 12-month period.
Volkmer et al. 2024	England - hospital & community	To establish the efficacy of a multi-session, web-based CBM-I intervention tailored to women in the perinatal period (RELAX) in reducing anxiety in pregnancy and postpartum compared to usual care.	A parallel two-arm randomised controlled trial.	268	12 web-based Cognitive Bias Modification for Interpretation (CBM-I) training sessions in a 4 week period.	The mean difference in anxiety (measured using GAD-7) at 8 weeks post-randomisation between arms, adjusting for anxiety at baseline.
